# Supplementary material for: Sex-specific effects of dietary fatty acids on saliva cortisol and social behavior in guinea pigs under different social environmental conditions
Source: Biol Sex Differ. 2016 Sep 22;7:51. doi: 10.1186/s13293-016-0107-5 (PMC5034672; doi:10.1186/s13293-016-0107-5)
Supplement: Additional file 1: — Dataset supporting the results and conclusions of this article. Physiological and behavioral data collected during group housing and social confrontations. (XLS 76 kb) [file 13293_2016_107_MOESM1_ESM.xls]

## Sheet: Datafile_GH
Group housing
Code	Group	Sex	Saliva cortisol [ng/ml] GH_Day1	Saliva cortisol [ng/ml] GH_Day2	Saliva cortisol [ng/ml] GH_Day3	Bodyweight [g] GH_Day1	Bodyweight [g] GH_Day2	Bodyweight [g] GH_Day3	Coulon index GH_Day1	Coulon index GH_Day2	Coulon index GH_Day3	Locomotion [s] GH_Day1	Locomotion [s] GH_Day2	Locomotion [s] GH_Day3	Sociopositive behaviors GH_Day1	Sociopositive behaviors GH_Day2	Sociopositive behaviors GH_Day3	Agonistic behaviors GH_Day1	Agonistic behaviors GH_Day2	Agonistic behaviors GH_Day3	C12:0	C14:0	C16:0	C18:0	C18:1n9	C18:2n6	C18:3n3	total_n3	total_n6	total_n9	total_MUFA	total_PUFA	total_SFA
Cf01	Control	female	4.63	1.93	7.33	997	987	994	0.666667	0.666667	0.4	173.92	122.76	106.64	3	4	4	6	8	2	0.0421097	1.0738	17.0228	8.50616	14.7489	41.5202	6.53753	7.19023	45.0468	15.4437	17.9177	52.3424	29.74
Cf03	Control	female	4.165	1.74	6.59	1072	1092	1067	1	1	0.875	197.16	160.52	110.36	1	3	3	3	3	6	0.0417711	0.793651	17.7005	13.0326	19.1103	35.683	4.70969	5.2736	38.4085	19.7577	21.9612	43.7448	34.2941
Cf04	Control	female	3.545	1.72	5.37	928	931	930	0.75	0.814815	0.826087	155.32	157.6	129.24	1	5	0	14	6	10	0.127646	1.45729	17.7747	8.95649	15.7217	35.8366	5.73343	6.32911	39.2937	16.4982	19.3065	45.7079	34.9856
Cf05	Control	female	5.315	1.66	8.97	1027	1043	1056	0.4	0.272727	0.5	107.6	98.48	62.92	0	3	3	4	5	5	0.0949067	1.11779	17.0094	9.49067	14.8476	39.1332	6.11621	6.60129	41.8433	15.4382	17.8214	48.5289	33.6497
Cf06	Control	female	6.81	2.03	11.59	859	836	844	0.142857	0.0833333	0.0833333	73.96	127.64	79.68	0	2	2	0	1	4	0	0.742367	16.949	12.2857	15.046	41.4157	5.05019	5.41614	44.3643	15.8093	17.5554	49.8327	32.6119
Cf07	Control	female	5.9	1.83	9.97	1022	1035	1033	0.125	0.333333	0.285714	85	103.28	67.24	0	5	4	4	14	13	0.0732677	1.10948	16.3178	9.65041	14.5593	42.1185	6.43709	6.8767	44.8294	15.156	17.4901	51.7689	30.7411
Cf08	Control	female	11.03	2.82	19.24	824	829	817	0.458333	0.782609	0.666667	273.08	181.24	95.88	3	4	3	18	22	6	0.031224	0.770192	15.7993	9.73147	13.8114	45.077	6.71316	7.17111	47.9392	14.3422	16.2573	55.1832	28.5595
Cf09	Control	female	6.18	1.7	10.66	975	961	972	0.45	0.238095	0.642857	175.24	170.64	70.64	3	6	11	12	3	12	0	0.782473	16.6823	10.266	15.0548	41.5649	6.65623	7.15702	44.507	15.7538	17.8404	51.7371	30.4225
Cf10	Control	female	16.02	16.02		692	700	697	0.142857	0	0	170.12	188.68	189.52	5	7	8	3	0	6	0.010563	0.66547	17.9782	7.7955	16.3621	39.4634	6.48569	7.5103	43.9632	17.1543	19.7106	51.5792	28.7103
Cm01	Control	male	2.385	0.13	4.64	784	781	789	0.0909091	0.230769	0.0454545	186.28	235.52	174.44	9	14	8	9	16	13	0.0527537	0.664697	17.1766	12.3338	16.3959	39.7025	5.85567	6.21439	42.2874	17.0606	18.9491	48.5651	32.4858
Cm02	Control	male	4.855	1.17	8.54	914	916	909	0	0.5	0.166667	28.68	55.08	40.36	5	14	11	2	5	12	0.0974553	0.335679	15.3655	12.9832	15.2463	42.0466	5.5333	5.90146	45.3167	16.0043	17.6069	51.3048	31.0883
Cm04	Control	male	12.03	7.4	16.66	1058	1062	1064	1	0.933333	0.941176	365.52	323.6	405.12	18	14	13	8	9	13	0.0753498	0.430571	13.0248	12.8525	11.9053	48.8375	3.91819	4.42411	52.7557	12.5511	14.0151	57.2443	28.7406
Cm05	Control	male	5.495	1.3	9.69	826	837	834	0.428571	0.647059	0.5625	101.36	101.44	123.32	0	0	5	14	12	21	0.032144	0.48216	13.9184	11.604	11.5611	47.7981	3.38584	4.018	52.7269	12.354	14.3255	56.8306	28.8439
Cm06	Control	male	8.04	1.26	14.82	828	826	818	0.888889	0.857143	0.918919	282	293.32	387.56	7	3	4	14	5	19	0.0318979	0.329612	12.6741	13.4078	12.3126	45.9224	6.17757	6.75173	49.7608	13.0144	14.2052	56.6614	29.1334
Cm07	Control	male	10.11	10.98	9.24	1135	1130	1130	1	1	1	92.24	53.52	66.72	5	2	1	4	5	18	0.0213129	0.436914	11.9459	13.8534	27.1633	32.2997	4.58227	4.91262	34.6654	28.3674	29.3159	39.6206	31.0635
Cm08	Control	male	2.25		2.25	918	922	917	0	0.333333	0.75	69.32	206.88	80.24	2	8	1	2	10	8	0.064041	0.843206	17.8461	11.3139	13.6621	41.1036	5.76369	6.2013	44.3057	14.2171	16.1063	50.6457	33.2479
Cm09	Control	male	4		4	878	890	882	0.2	0.166667	0.230769	103.64	230.2	157.36	4	7	1	4	4	0	0.0957956	0.45769	13.8797	13.9862	13.1879	42.4907	5.89675	6.47153	46.7163	13.5604	15.3486	53.2411	31.4103
Cm10	Control	male	19.155	1.93	36.38	725	722	725	0.296296	0.631579	0.269231	216.88	401.6	339.16	4	23	4	31	30	35	0.0844505	0.443365	14.1666	11.6647	13.6915	46.2472	5.41539	5.77431	49.203	14.1877	15.5495	55.0512	29.3993
Cm11	Control	male	7.135	1.68	12.59	867	880	876	0	0.230769	0.571429	206.48	259.8	194.32	5	5	4	2	7	6	0.0317528	0.550381	15.0826	12.9234	13.3573	42.6334	6.76334	7.10203	46.0944	13.8971	15.1566	53.2811	31.5622
Sf01	SFA	female	9.285	4.43	14.14	861	878	880	1	1	0.6	210.52	141.6	132.28	1	4	8	2	1	0	0.779332	3.27746	16.3766	10.964	13.6436	41.9451	4.71869	5.36992	45.0625	14.1988	16.2912	50.4537	33.255
Sf02	SFA	female	37.37	2.04	72.7	874	871	869	1	1	1	91.04	71.72	125.32	1	1	2	5	3	4	3.81161	7.53968	15.8939	10.213	11.3409	39.3066	3.76984	4.18755	41.8755	12.051	13.8471	46.1571	39.9958
Sf03	SFA	female	69.19	7.13	131.25	904	889	900	0.5	0.857143	0.5	91	64.72	13.44	3	6	4	1	14	6	0.785752	3.22682	18.8895	9.24044	14.1331	41.2886	4.6307	5.01833	43.6249	14.4683	16.7208	48.748	34.5312
Sf04	SFA	female	13.87	1.95	25.79	816	845	820	1	0.333333	0.75	175.4	212.16	134.92	3	3	6	2	1	1	0.176532	3.19834	18.0997	10.3011	12.6999	41.9938	5.23364	5.58671	44.8079	13.3229	15.2233	50.4984	34.2783
Sf05	SFA	female	10.73	0.16	21.3	808	791	804	0.25	1	0	101.12	108.04	105.16	3	5	8	0	2	1	1.36205	5.07866	15.4788	8.38349	11.0865	45.0533	2.97751	3.41041	48.1892	11.6989	13.5255	51.7263	34.7482
Sf06	SFA	female	6.435	0.34	12.53	846	851	851	0.75	1	1	162.64	196.32	222.76	2	1	4	0	5	0	0.495797	4.3005	17.8379	9.37702	12.7183	42.4768	3.47058	3.94482	45.872	13.5158	15.79	49.9353	34.2746
Sf07	SFA	female	12.83		12.83	802	801	800	0.5	0.25	0	136.68	134.52	167.2	3	2	6	2	2	1	2.61116	6.51216	13.8842	7.39304	8.30537	43.6766	2.87332	3.33473	46.7806	8.93456	10.4341	50.2307	39.3352
Sf08	SFA	female	119.79	226.45	13.13	904	884	877	0.125	0	0	148.36	150.28	73	0	0	0	3	1	1	1.66614	7.53432	16.2423	8.2364	12.7633	38.7928	5.30232	6.0044	41.706	13.4968	15.383	47.7942	36.8228
Sf09	SFA	female	66.865	14.35	119.38	774	762	737	0.5	0.25	0.333333	208.48	172.16	233.8	5	1	5	4	1	2	0.6969	3.52611	18.6187	7.07302	14.7805	40.2746	5.92885	6.37612	42.8126	15.3422	17.4849	49.2927	33.2224
Sf10	SFA	female	8.54	12.75	4.33	785	773	791	0.5	0	0	207.49	171.64	151.68	4	1	6	4	1	0	0.345044	2.20619	16.6562	9.34755	13.4567	42.4822	5.82392	6.22125	45.504	14.2723	15.5583	51.8089	32.6328
Sm01	SFA	male	1.085	1.14	1.03	1044	1056	1050	0.6	0.9375	1	191.08	200.6	103.92	3	12	3	11	8	5	0.730918	4.02005	16.3934	10.5461	12.6344	41.631	4.46904	4.81362	44.3249	14.2633	16.1324	49.2639	34.6037
Sm02	SFA	male	10.39	1.86	18.92	945	959	952	0.769231	0.875	0.964286	142.28	178.64	234.28	7	11	8	7	6	17	0.191918	4.01962	15.6093	11.9736	11.9842	43.5867	4.91524	5.20311	46.3056	12.5706	14.2553	51.6686	34.0761
Sm03	SFA	male	81.485	140.76	22.21	893	913	900	0.25	0.272727	0.5	89.2	110.52	18.24	3	8	0	2	1	4	6.294	5.65394	13.5801	8.93962	10.2731	35.5345	3.97909	4.4058	37.828	10.6145	12.0973	42.4045	45.4982
Sm04	SFA	male	41.275	56.33	26.22	789	794	777	1	0.888889	1	247.04	240.81	155.52	6	5	1	4	6	11	0.220797	3.59584	16.2128	11.3132	12.5013	41.5624	5.73021	6.11923	44.4958	12.7747	14.1205	50.7412	35.1383
Sm05	SFA	male	8.155	4.6	11.71	1007	1027	1008	0	0.1	0	42.12	62.68	45.84	4	10	1	1	3	1	3.648	6.112	15.8933	9.6	12.7787	36.7253	5.97333	6.34667	39.264	13.152	14.6667	45.7067	39.6267
Sm06	SFA	male	30.715	47.42	14.01	908	898	891	0.8	0.666667	0.333333	249.64	68.04	69.36	4	1	0	5	2	3	1.68112	4.89533	15.7221	10.129	12.1907	44.4809	3.98604	4.33495	46.9127	12.7088	14.2525	51.3428	34.4047
Sm08	SFA	male	96.295	7.23	185.36	909	929	918	0	0.266667	0.5	172.6	200.72	114.16	2	3	1	1	3	2	3.52916	7.01606	16.4518	10.355	12.1407	38.4721	4.75486	5.09298	40.8073	12.5211	14.3174	46.027	39.6555
Sm09	SFA	male	29.43	13.62	45.24	764	763	760	0	0.555556	0.45	167.32	157.16	286.6	13	12	5	1	6	23	4.25354	7.48036	15.3064	8.90519	12.5196	39.6124	4.71451	5.04976	41.9801	13.0854	14.3007	47.1137	38.5856
Sm10	SFA	male	9.87	5.73	14.01	724	727	723	0	0.125	0.166667	127.16	123.28	106.32	0	4	0	3	1	1	5.49276	6.77089	14.5136	9.54896	11.4714	39.2838	4.64772	4.97518	41.8295	11.9362	13.2883	46.9103	39.8014
Sm11	SFA	male	2.49	0.52	4.46	848	871	830	0	0.2	0.157895	251.8	103.96	123.64	7	5	3	3	3	4	3.44936	7.63487	16.1636	9.56988	11.8519	38.6476	4.72184	5.03733	40.9927	12.3462	13.9657	46.1037	39.9306
Uf01	UFA	female	34.38	0.11	68.65	1139	1148	1149	0.666667	0.666667	0	100.92	62.52	83.6	2	4	1	5	1	3	0.07346	0.7346	13.4537	6.77931	12.6246	48.3157	8.22752	8.52136	50.2466	15.3531	16.9063	58.8204	24.2733
Uf02	UFA	female	14.34	3.81	24.87	883	892	874	0.125	0.2	0.428571	203.16	219.44	192.69	2	9	7	1	2	7	0.0414809	0.819247	15.2027	7.05175	15.4931	44.9341	9.37468	9.76874	46.9771	16.022	17.5775	56.808	25.6144
Uf03	UFA	female	10.46		10.46	814	855	824	0	0.375	0.25	151.84	135.08	91.96	6	3	2	3	1	6	0.0735062	0.661556	14.1972	7.0041	13.5357	46.4875	7.69715	8.11719	48.8817	17.694	19.2586	57.0724	23.669
Uf04	UFA	female	2.8		2.8	1003	1045	1038	0.666667	0	0.375	79.96	71.24	106.68	1	3	4	3	2	3	0.0525431	0.577974	12.3686	6.56789	11.0446	49.7268	7.34552	7.65027	51.6604	16.0572	17.2867	59.3842	23.3291
Uf05	UFA	female	13.17		13.17	1066	1095	1085	0.666667	0.6	1	93.04	115.16	104.48	1	1	3	2	1	1	0.0848536	0.498515	11.9856	8.36869	13.3114	45.4922	7.85957	8.24141	47.4862	13.7039	14.8706	55.7807	29.3487
Uf06	UFA	female	11.88	0.21	23.55	720	720	707	0.909091	1	1	269.8	273.12	136.4	2	5	4	11	14	6	0.0541067	0.346283	11.5572	8.46229	9.20896	49.5726	4.43675	4.99946	52.635	15.8316	16.8705	57.721	25.4085
Uf07	UFA	female	11.33	0.82	21.84	793	789	798	1	0.666667	0.5	74.04	32.2	51.84	4	4	4	2	0	3	0.0208095	0.551451	12.7458	3.99542	15.6175	51.8156	9.6556	10.1342	53.418	16.3979	17.5424	63.625	18.8326
Uf08	UFA	female	22.79		22.79	967	967	972	0.5	0.4	0	140	131.84	58	1	5	6	1	0	0	0.0312663	0.521105	11.2454	5.86764	15.2788	52.444	7.84784	8.13966	54.0386	16.248	17.2903	62.2512	20.4586
Uf09	UFA	female	14.235	4.73	23.74	704	709	704	0.285714	0.2	0	150.4	141.92	101.6	2	4	0	3	4	1	0.193195	0.536653	12.1928	7.68488	10.776	51.0679	6.43984	7.12676	54.8674	13.8564	14.9082	62.1015	22.9902
Uf10	UFA	female	12.38		12.38	824	835	844	0	0.25	0	205.96	243.76	156.36	1	3	3	0	2	2	0.054609	0.633464	12.0904	6.62953	11.5771	51.398	8.18043	8.50808	53.8882	13.0406	14.111	62.4399	23.4491
Um01	UFA	male	7.6	0.9	14.3	913	908	915	0.5	0.5	0.416667	43.44	37.32	39.68	1	1	6	5	5	10	0.105307	0.263269	12.4579	9.77254	11.3627	51.3479	6.70809	7.10826	53.8543	13.4267	14.6799	61.0678	24.2523
Um02	UFA	male	12.71		12.71	856	860	865	0.533333	0.5	0.75	101.72	124.6	122.56	3	7	0	7	9	14	0.0844773	0.369588	11.7635	10.0528	10.9715	50.6441	6.35692	6.75818	53.2735	14.6357	15.5649	60.1056	24.3295
Um03	UFA	male	3.355	3.09	3.62	1076	1090	1095	0.5	0.5	1	8.32	46.72	75.84	0	2	1	0	6	17	0.116439	0.582195	13.9939	9.2622	13.1788	47.8776	6.95459	7.30391	50.1747	14.6925	16.185	57.6056	26.2094
Um04	UFA	male	0.965	0.29	1.64	934	916	928	0.3	0	0.444444	94.2	43.32	35	2	5	0	9	5	8	0.0742154	0.593723	12.2349	9.16031	10.9203	51.0814	6.06446	6.37193	53.4139	14.1221	15.3308	59.8707	24.7986
Um05	UFA	male	5.905	0.22	11.59	973	975	1016	0	0.5	0	80.76	94.72	37.52	0	0	0	2	6	1	0.0746985	0.416178	12.6667	8.50496	10.3831	50.2508	6.64817	7.02166	52.6731	14.4808	15.5373	59.7695	24.6932
Um06	UFA	male	11.17	0.49	21.85	872	883	880	0.5	0	0.125	29.6	150.48	72.28	1	0	1	5	16	9	0.0743179	0.615777	15.5643	10.0754	14.4283	44.4209	6.62491	7.02835	46.6185	16.1164	17.7832	53.7106	28.5062
Um08	UFA	male	2.96		2.96	864	856	857	0.888889	1	0.764706	328.36	439	273.4	1	8	1	18	23	19	0.0852333	0.479437	14.4151	9.35436	12.0818	48.4232	5.49755	5.96633	51.4916	13.9356	15.5231	57.5538	26.9231
Um09	UFA	male	6.95	4.3	9.6	1044	1042	1063	0.5	0.6	0.583333	116.2	55.08	86.36	0	1	0	4	5	10	0.0745236	0.457788	11.4447	8.54892	9.93293	53.1566	6.51549	6.81358	55.2326	13.6591	14.6492	62.1314	23.2194
Um10	UFA	male	14.035	0.22	27.85	899	900	900	0.5	0	0	60.2	184.4	111.92	4	3	1	1	6	4	0.0975293	0.671868	12.1478	7.11964	10.9883	43.4764	6.92458	7.228	45.8279	12.8522	14.1526	53.1534	32.694
Um11	UFA	male	14.95	2.58	27.32	871	872	873	0.5	0.714286	0.4	104.32	340.44	172.8	1	4	3	12	16	20	0.0752284	0.494358	15.0457	9.63998	13.2724	47.4261	6.26545	6.58786	49.6077	15.2069	16.5287	56.2816	27.1897
Social confrontations
Code	Group	Sex	GroupSex	Arena	Code	Saliva cortisol [ng/ml] before SOC	Saliva cortisol [ng/ml] SOC_Day1	Saliva cortisol [ng/ml] SOC_Day2	Saliva cortisol [ng/ml] SOC_Day3	Bodyweight [g] SOC_Day1	Bodyweight [g] SOC_Day2	Bodyweight [g] SOC_Day3	Coulon index SOC_Day1	Coulon index SOC_Day2	Coulon index SOC_Day3	Locomotion [s] SOC_Day1	Locomotion [s] SOC_Day2	Locomotion [s] SOC_Day3	Sociopositiv behaviors SOC_Day1	Sociopositiv behaviors SOC_Day2	Sociopositiv behaviors SOC_Day3	Agonistic behaviors SOC_Day1	Agonistic behaviors SOC_Day2	Agonistic behaviors SOC_Day3
Cf01	Control	female	Cf	A01	Cf01	4.63	3.61	16.23	7.33	1018	937	929	0.5	1	1	132	10	19	41	2	2	4	1	7
Cf03	Control	female	Cf	A03	Cf03	4.165	0.49	2.25	51.04	1043	981	982	0.5	0	1	35	11	43	7	4	5	0	2	2
Cf04	Control	female	Cf	A04	Cf04	3.545	17.77	14.79	33.24	933	838	837	0.8	0	0.5	104	28	50	17	3	3	1	1	5
Cf05	Control	female	Cf	A05	Cf05	5.315	5.66	4.05	27.14	1040	968	933	1	1	0	141	5	32	12	1	7	7	2	5
Cf06	Control	female	Cf	A06	Cf06	6.81	6.05	23.64	15.84	878	817	801	0.111111	0.4	0	62	58	30	4	5	5	0	9	0
Cf07	Control	female	Cf	A07	Cf07	5.9	1.79	3.66	29.51	1041	985	967	0.333333	0.222222	0.5	53	61	23	12	11	11	3	10	1
Cf08	Control	female	Cf	A08	Cf08	11.03	93.5	30.19	17.36	804	741	754	0.307692	1	0.75	122	47	34	22	30	17	5	16	3
Cf09	Control	female	Cf	A09	Cf09	6.18	2.48	3.08	10.5	972	879	909	1	0	0.6	155	14	116	114	15	39	22	2	26
Cf10	Control	female	Cf	A10	Cf10	16.02	0.57	66.57	9.12	544	525	513	0	0	0	54	40	35	6	6	3	0	6	2
Cm01	Control	male	Cm	A01	Cm01	2.385	21.61	4.18	9.38	858	796	761	0.125	0	0	146	33	101	96	3	1	0	0	0
Cm02	Control	male	Cm	A02	Cm02	4.855	22.97	2.18	135.56	960	888	842	0.666667	0	0.2	210	28	13	62	5	1	10	0	0
Cm04	Control	male	Cm	A03	Cm04	12.03	127.7	30.2	1.12	1023	990	974	0.5	0.5	1	75	88	178	17	12	60	0	1	0
Cm05	Control	male	Cm	A04	Cm05	5.495	1.22	19.36	1.8	863	801	792	0.416667	0.2	0	161	67	32	51	1	0	2	6	1
Cm06	Control	male	Cm	A05	Cm06	8.04	2.21		272.96	826	777	758	0.277778	0.5	0	148	20	172	60	2	1	5	0	0
Cm07	Control	male	Cm	A06	Cm07	10.11	29.9	10.79	17.62	1042	1016	1039	0.277778	0.947368	0.5	120	282	11	46	35	2	8	10	0
Cm08	Control	male	Cm	A07	Cm08	2.25	4.88	0.03	21.96	876	853	850	0.395349	0.416667	0	333	224	40	63	57	7	12	4	0
Cm09	Control	male	Cm	A08	Cm09	4	14.46	80.46	245.61	890	823	794	0.625	0.5	0.166667	181	9	25	95	0	2	2	0	1
Cm10	Control	male	Cm	A09	Cm10	19.155	8.42	4.71	44.08	773	727	725	1	0	0	68	29	13	63	3	0	0	0	0
Cm11	Control	male	Cm	A10	Cm11	7.135	224.35	3.04	7.14	927	871	856	0.866667	1	1	541	292	160	66	54	44	15	3	3
Sf01	SFA	female	Sf	A01	Sf01	9.285	27.73	2.34	23.21	831	773	776	0.5	0.2	0	105	59	21	53	27	6	5	12	2
Sf02	SFA	female	Sf	A02	Sf02	37.37	0.04	0.52	8.92	864	797	821	0.5	1	1	40	40	66	16	5	11	0	5	7
Sf03	SFA	female	Sf	A03	Sf03	69.19	69.28	3.1	7.45	897	854	841	0.666667	1	0.333333	45	57	46	9	17	7	0	12	3
Sf04	SFA	female	Sf	A04	Sf04	13.87		19.35	24.45	848	764	789	0.4	0	1	132	55	50	28	23	19	3	1	4
Sf05	SFA	female	Sf	A05	Sf05	10.73	34.24	1.12	60.18	813	737	732	1	0	1	73	8	17	25	3	2	0	0	3
Sf06	SFA	female	Sf	A06	Sf06	6.435	95.04	5.08	25.76	847	812	800	0.25	0.333333	0	57	61	22	9	31	8	0	5	0
Sf07	SFA	female	Sf	A07	Sf07	12.83	17.61	2.26		779	749	749	1	0.5	0.666667	131	83	38	40	30	4	10	10	4
Sf08	SFA	female	Sf	A08	Sf08	119.79	36.79	1.03	0.69	899	836	826	0.375	0	0	103	35	47	3	7	5	1	1	5
Sf09	SFA	female	Sf	A09	Sf09	66.865		1.42	20.14	762	718	732	0.2	0.5	0.555556	81	0	79	20	4	22	3	0	16
Sf10	SFA	female	Sf	A10	Sf10	8.54	64.25	4.77		729	686	705	0.5	0	1	146	75	81	17	7	11	2	5	5
Sm01	SFA	male	Sm	A01	Sm01	1.085		49.56	44.93	1028	964	968	0.714286	0.333333	0.470588	165	63	208	85	39	33	4	2	11
Sm02	SFA	male	Sm	A02	Sm02	10.39	70.6	3.53	24.77	962	915	913	0.642857	1	1	233	44	157	59	15	44	13	1	6
Sm03	SFA	male	Sm	A03	Sm03	81.485	7	224.46	35.1	925	871	864	0.230769	0	0	122	57	38	24	8	3	1	0	0
Sm04	SFA	male	Sm	A04	Sm04	41.275	2.66	10.49	24.45	809	748	737	0.333333	1	0.666667	120	167	113	29	22	21	5	18	13
Sm05	SFA	male	Sm	A05	Sm05	8.155	147.78	41.46	53.45	1043	960	910	0.911765	0.5	0.5	349	11	6	61	4	2	8	0	0
Sm06	SFA	male	Sm	A06	Sm06	30.715	3.05	6.54	4.87	862	789	796	0.09375	0	0.5	209	48	6	58	4	0	29	0	0
Sm08	SFA	male	Sm	A07	Sm08	96.295	28.05	1.74		931	883	868	0.25	0.333333	0	205	73	39	43	20	20	15	9	3
Sm09	SFA	male	Sm	A08	Sm09	29.43	3.05	0.81	68.32	818	749	719	0.36	0	0.0909091	206	21	38	68	1	6	24	0	0
Sm10	SFA	male	Sm	A09	Sm10	9.87	0.38	7.14	25.43	751	674	684	0.4375	0	0	107	36	11	40	2	0	5	0	0
Sm11	SFA	male	Sm	A10	Sm11	2.49	1.33	0.49	4.34	933	856	838	0.173913	0.166667	0	229	120	121	55	34	22	5	5	0
Uf01	UFA	female	Uf	A01	Uf01	34.38	0.04	7.09		1200	1123	1071	0.5	0.5	0	58	16	27	19	2	3	0	0	3
Uf02	UFA	female	Uf	A02	Uf02	14.34	12.86	6.81	4.45	812	742	771	0	0	0	65	24	70	7	5	19	1	1	5
Uf03	UFA	female	Uf	A03	Uf03	10.46	29.26	1.8		809	746	731	0	0.2	0	76	42	65	5	5	19	0	1	11
Uf04	UFA	female	Uf	A04	Uf04	2.8	8.83	2.97	67.06	1041	964	937	0.666667	1	1	109	22	22	16	0	2	5	5	6
Uf05	UFA	female	Uf	A05	Uf05	13.17	6.45	414.45	30.61	1089	1019	980	0.5	0.5	0.5	52	5	10	23	1	0	1	0	0
Uf06	UFA	female	Uf	A06	Uf06	11.88	61.86	300.77		721	673	682	0.538462	0.833333	0.8	83	49	36	6	6	3	6	8	7
Uf07	UFA	female	Uf	A09	Uf07	11.33	16.37	42.27	3.63	762	747	748	0	0.5	0	39	0	33	3	2	6	0	0	5
Uf08	UFA	female	Uf	A07	Uf08	22.79	3.34	2.83	24.77	974	936	928	0	1	0.5	19	56	23	9	19	12	0	1	1
Uf09	UFA	female	Uf	A08	Uf09	14.235	61.28	238.67	97.64	749	690	693	0.461538	0.5	0.666667	96	12	50	15	0	16	5	0	5
Uf10	UFA	female	Uf	A10	Uf10	12.38	19.59	3.71	15.11	861	825	818	0	0	1	139	53	32	38	24	7	8	6	2
Um01	UFA	male	Um	A01	Um01	7.6	3.17	10.96	456.32	911	857	850	0.8	0.916667	1	167	124	213	107	51	34	0	2	5
Um02	UFA	male	Um	A02	Um02	12.71	1.7	8.13	34.41	862	785	792	0.259259	0.333333	0.166667	174	13	19	36	0	2	8	1	0
Um03	UFA	male	Um	A03	Um03	3.355	0.99	8.02	13.43	1097	1042	1031	1	1	0.25	122	136	41	44	52	4	0	0	0
Um04	UFA	male	Um	A04	Um04	0.965	1.72	4	10.06	942	875	864	0.555556	0.5	0.4	321	12	67	100	3	10	4	1	9
Um05	UFA	male	Um	A05	Um05	5.905	2.21	14.12	24.77	994	923	874	0.0769231	0.5	1	218	14	297	45	2	32	5	0	61
Um06	UFA	male	Um	A09	Um06	11.17	32.35	0.68	3.14	825	778	767	0.307692	1	0.6	169	90	171	86	17	44	1	3	17
Um08	UFA	male	Um	A07	Um08	2.96	2.45	5.43	11.33	879	868	872	0.857143	0.636364	0.846154	344	176	103	78	46	23	6	3	4
Um09	UFA	male	Um	A06	Um09	6.95	26.7	246.73	50.1	1034	966	956	0.956522	0.214286	0.666667	324	108	17	92	30	4	32	18	10
Um10	UFA	male	Um	A08	Um10	14.035	22.97		72.35	947	858	857	0.740741	0.9	0.944444	273	112	169	64	36	42	5	3	12
Um11	UFA	male	Um	A10	Um11	14.95	40.5	11.28		912	862	850	0.375	0	1	175	62	21	49	22	6	14	1	1
